# Supplementary material for: In Vitro Antiviral Activity of Red Algae Extracts from Chondracanthus teedei var. lusitanicus and Osmundea pinnatifida Against Coxsackievirus A12 and a Lentiviral Vector
Source: Trop Med Infect Dis. 2026 Jan 31;11(2):41. doi: 10.3390/tropicalmed11020041 (PMC12945184; doi:10.3390/tropicalmed11020041)
Supplement: Supplementary file 1 [file tropicalmed-11-00041-s001.zip]

Archive with 1 entries (1 files):
- tropicalmed-4101578-supplementary.pdf
